# Supplementary material for: Development of an Innovative Soft Piezoresistive Biomaterial Based on the Interconnection of Elastomeric PDMS Networks and Electrically-Conductive PEDOT:PSS Sponges
Source: J Funct Biomater. 2022 Aug 29;13(3):135. doi: 10.3390/jfb13030135 (PMC9500767; doi:10.3390/jfb13030135)
Supplement: Supplementary file 1 [file jfb-13-00135-s001.zip]

Archive with 1 entries (1 files):
- jfb-1837783-supplementary.pdf
